# Supplementary material for: Petit-spot as definitive evidence for partial melting in the asthenosphere caused by CO2
Source: Nat Commun. 2017 Feb 2;8:14302. doi: 10.1038/ncomms14302 (PMC5296659; doi:10.1038/ncomms14302)
Supplement: Supplementary Data 1 — A list of conditions and results of the melting experiments [file ncomms14302-s1.xlsx]

## Sheet: Table1
Supplementary Data 1. Conditions and results of the melting experiments.
Run	P (GPa)	T (°C)	Ol	Cpx	Opx	Quench	Glass	∑R2	KD ol	Mg# ol	KD cpx	Mg# cpx	KD opx	Mg# opx	KD 2px	T 2px (°C)
KR04-08 D08-002
P125	1.8	1200	0.142081			0.263681	0.594238	1.10124	0.38	0.83
P122	2	1200	0.121445	0.0334364		0.14086	0.704259	0.159904	0.35	0.83	0.34	0.83
P135	2.1	1200			0.182343	0.00571458	0.811943	0.904789					0.32	0.84
P123	2.3	1200			0.203061	0.16048	0.636459	0.487529					0.32	0.84
P115	2	1220	0.097422			trace	0.902578	0.640242	0.37	0.83
P133	2.1	1220	trace		0.211181	trace	0.788818	1.00548	0.36	0.83			0.34	0.84
P118	2.2	1220			0.125348	0.0487043	0.825948	1.21876					0.31	0.85
P119	1.5	1230	0.107308			0.34201	0.550681	0.504985	0.3	0.85
P120	1.8	1230	0.0794554			0.355327	0.565217	0.747666	0.31	0.86
P117	2.1	1250	0.0395488		0.0568652	0.161857	0.741729	0.352743	0.33	0.85			0.31	0.86
P113	2.3	1250			0.125223	trace	0.874777	0.932634					0.34	0.84
P107	1.8	1260	0.0200555			0.122058	0.857887	0.885618	0.32	0.86
P106	2	1260	0.0270169			0.408479	0.564504	0.800765	0.34	0.86
P136	2.3	1280			0.00137264	0.475186	0.523441	1.39639					0.33	0.86
YK06-05 6K#879-R3A
P147	1.8	1200	0.0836045	0.0699205	trace	0.1467	0.699775	1.26899	0.29	0.83	0.28	0.83	0.27	0.84	1.06	1249
P139	2	1200		0.0736192	0.149102	trace	0.777279	0.718993			0.35	0.8	0.3	0.82	1.15	1230
P142	2.5	1200		0.0900559	0.172829	0.0748333	0.662282	0.498045			0.35	0.79	0.32	0.81	1.1	1254
P155	1.5	1220	0.13477	0.030425			0.834805	1.24801	0.31	0.82	0.29	0.83
P171	1.7	1240	0.0826609	trace	trace	trace	0.917339	0.925743	0.34	0.84	0.32	0.85	0.31	0.86	1.04	1283
P172	1.6	1250	0.0682093				0.931791	0.580234	0.34	0.85
P149	1.8	1260	0.0857125	trace	trace	trace	0.914287	0.933957	0.35	0.84	0.33	0.85	0.33	0.85	1	1265
P160	2.2	1260		trace	0.125449	trace	0.874551	1.2905			0.34	0.82	0.31	0.83	1.1	1279
P161	1.6	1270	0.0535237			trace	0.946476	0.561598		same as P172
P169	1.5	1280	0.0404007			0.164865	0.794735	0.246413		same as P172
P156	1.8	1280	0.0633188		0.0100006		0.926682	0.721319		same as P149			0.31	0.85
P157	2.2	1280			0.0984944	trace	0.901506	1.20978					0.32	0.84
P177	1.5	1300				trace	1	1.58042
P138	2	1300				0.0176363	0.982364	1.09702
P158	2.5	1320			0.0258038	0.113114	0.861082	1.02672						same as P157
KD ol: olivine–melt Fe/Mg partition coefficients
KD cpx: clinopyroxene-melt Fe/Mg partition coefficients
KD opx: orthopyroxene-melt Fe/Mg partition coefficients
KD 2px: clinopyroxene-orthopyroxene Fe/Mg partition coefficients
