# Supplementary material for: Petit-spot as definitive evidence for partial melting in the asthenosphere caused by CO2
Source: Nat Commun. 2017 Feb 2;8:14302. doi: 10.1038/ncomms14302 (PMC5296659; doi:10.1038/ncomms14302)
Supplement: Supplementary Data 2 — Compositions of glasses and crystalline phases in experiments for KR04-08 D08-002 and YK06-05 6K#879-R3A [file ncomms14302-s2.xlsx]

## Sheet: Table2
Supplementary Data 2. Compositions of glasses and crystalline phases in experiments for KR04-08 D08-002 and YK06-05 6K#879-R3A.
Run	P (GPa)	T (°C)	Phase	SiO2	TiO2	Al2O3	FeO	MnO	MgO	CaO	Na2O	K2O	P2O5	Total
KR04-08 D08-002
P125	1.8	1200	ol	39	0.07	0.03	16.13	0.26	43.56	0.26	0.02	0.02	0.03	99.38
			qc	44.78	2.71	10.89	10.19	0.23	8.86	9.69	2.03	3.3	0.27	92.95
			gl	40.2	2.56	11.18	8.29	0.22	8.56	9.18	2.78	2.79	0.24	86
P122	2	1200	ol	39.48	0.02	0.04	16.48	0.25	43.68	0.13	0.01	0	0.02	100.1
			cpx	54.15	0.57	2.87	7.3	0.24	19.64	14.86	0.79	0	0	100.4
			qc	38.2	2.68	10.83	10.47	0.26	8.68	9.15	1.95	3.08	0.27	85.57
			gl	41.56	2.77	11.09	10.07	0.24	9.44	8.92	2.82	3.08	0.27	89.84
P135	2.1	1200	opx	54.8	0.31	3.97	9.75	0.31	29.17	2.06	0.17	0.01	0	100.55
			qc	37.48	2.51	10.42	10.84	0.28	9.57	9.91	2.13	2.44	0.34	85.92
			gl	37.86	2.54	10.44	10.45	0.25	10.09	9.07	2.59	2.51	0.2	86
P123	2.3	1200	opx	54.2	0.34	4.82	9.92	0.26	28.41	1.93	0.21	0	0	100.07
			qc	38.13	2.64	10.18	10.72	0.22	8.83	11.02	2.08	3.46	0.38	87.65
			gl	37.84	2.62	10.85	10.45	0.22	9.79	9.38	2.63	2.87	0.27	86.92
P115	2	1220	ol	39.64	0.09	0.08	15.88	0.25	44.26	0.18	0.01	0.02	0.07	100.46
			qc	41.25	2.54	10.24	9.62	0.21	10.04	9.23	2.46	2.81	0.33	88.73
			gl	39.63	2.66	10.04	10.12	0.21	9.24	9.4	2.24	2.94	0.28	86.76
P133	2.1	1220	ol	39.33	0.08	0.04	16.54	0.23	43.91	0.14	0.01	0.01	0.04	100.32
			opx	54.78	0.37	3.55	10.18	0.28	28.62	2.57	0.2	0.02	0.04	100.59
			qc	35.79	2.61	9.76	10.55	0.26	8.86	10.61	2.19	2.47	0.33	83.44
			gl	37.18	2.86	10.27	10.59	0.25	10.06	9.27	2.97	2.75	0.35	86.55
P118	2.2	1220	opx	56.13	0.29	3.83	9.55	0.25	29.29	2.15	0.21	0	0	101.69
			qc	38.31	2.49	9.06	11.08	0.29	8.87	11.55	1.95	2.55	0.27	86.4
			gl	39.28	2.64	10.41	10.63	0.24	10.25	8.99	2.86	2.67	0.21	88.19
P119	1.5	1230	ol	40.43	0.07	0.05	14.03	0.26	45.53	0.24	0.03	0.01	0.04	100.67
			qc	43.52	2.5	9.85	10.74	0.28	10.24	10.42	2.14	2.66	0.29	92.64
			gl	39.82	2.47	10.86	9.34	0.24	9.25	8.57	2.76	2.46	0.22	86
P120	1.8	1230	ol	39.28	0.06	0.04	13.7	0.24	45.38	0.21	0.02	0.01	0.03	98.96
			qc	44.27	2.61	10.05	10.84	0.27	10.24	9.68	1.95	2.98	0.25	93.14
			gl	39.52	2.45	10.12	9.59	0.24	10.18	8.63	2.61	2.43	0.23	86
P117	2.1	1250	ol	39.29	0.11	0.02	14.54	0.19	45.86	0.26	0.01	0.03	0.15	100.46
			opx	55.87	0.33	2.9	9.21	0.23	30.75	1.88	0.15	0.01	0.01	101.32
			qc	39.11	2.29	9.82	10.3	0.24	9.42	9.69	2.23	2.56	0.25	85.9
			gl	40.7	2.5	10.42	10.41	0.21	11.02	8.67	2.41	2.78	0.3	89.42
P113	2.3	1250	opx	56.24	0.36	3.12	10.03	0.23	28.86	2.52	0.29	0.01	0.02	101.69
			qc	36.98	2.49	8.87	11.67	0.32	7.84	12.26	2.56	1.57	0.39	84.95
			gl	39.38	2.71	9.97	10.64	0.2	10.55	9.18	2.6	2.96	0.26	88.44
P107	1.8	1260	ol	40.16	0.02	0.03	13.64	0.17	46.57	0.18	0.01	0	0.09	100.86
			qc	36.99	2.26	8.75	10.83	0.23	11.7	8.5	1.96	2.59	0.23	84.03
			gl	41.9	2.46	9.39	11.25	0.31	12.46	8.7	1.92	2.59	0.23	91.2
P106	2	1260	ol	41.99	0.05	0.09	13.51	0.24	46.65	0.13	0.02	0	0	102.68
			qc	43.85	2.26	10.07	10.49	0.29	12.19	7.94	2.48	2.45	0.26	92.29
			gl	39.34	2.38	9.6	10.17	0.29	11.8	8.52	2.12	2.45	0.28	86.94
P136	2.3	1280	opx	56.26	0.26	4.04	8.51	0.26	30.31	1.54	0.17	0.01	0.01	101.36
			qc	43.7	2.52	9.88	10.85	0.26	11.95	8.13	2.06	3.09	0.27	92.72
			gl	38.93	2.27	9.19	10.27	0.25	12.95	7.81	2.21	2.19	0.22	86.29
YK06-05 6K#879-R3A
P147	1.8	1200	ol	40.52	0.08	0.04	15.64	0.27	41.98	0.21	0.02	0.01	0.05	98.82
			cpx	54.02	0.49	3.97	6.54	0.25	18.16	15.59	0.74	0.01	0.03	99.78
			opx	56.29	0.3	2.91	9.55	0.29	28.19	2.19	0.15	0.02	0.03	99.91
			qc	41.64	2.31	11.39	11.13	0.23	7.76	8.47	2.07	2.21	0.62	87.85
			gl	40.19	2.28	11.49	11.01	0.23	8.83	8.47	2.74	2.3	0.57	88.09
P139	2	1200	cpx	51.85	0.58	5.4	7.6	0.28	17.4	15.64	1.03	0.01	0.01	99.78
			opx	53.26	0.31	4.52	10.6	0.27	27.98	2.06	0.16	0	0.03	99.17
			qc	41.55	2.49	12.81	9.95	0.3	6.35	9.32	2.75	2.4	1.08	89.01
			gl	38.54	2.49	12.12	10.33	0.26	8.23	8.77	3.01	2.68	0.82	87.25
P142	2.5	1200	cpx	51.48	0.45	6.83	7.99	0.26	17.11	13.7	1.5	0.04	0.02	99.38
			opx	51.92	0.24	5.86	11.55	0.28	27.11	1.84	0.29	0	0	99.07
			qc	38.37	2.46	11.22	9.6	0.3	6.05	11.38	2.23	2.08	1.15	84.84
			gl	37.71	2.61	11.69	10.27	0.24	7.71	8.86	2.88	2.55	0.81	85.33
P155	1.5	1220	ol	39.97	0.04	0.05	16.39	0.29	43.08	0.24	0.02	0.01	0.15	100.23
			cpx	52.64	0.82	4.51	6.11	0.24	16.81	18.05	0.66	0.03	0.02	99.85
			gl	41.6	2.33	11.9	9.95	0.25	8.07	8.91	2.9	2.33	0.75	89
P171	1.7	1240	ol	40.72	0.03	0.03	14.99	0.27	45	0.18	0.01	0.02	0.1	101.33
			cpx	54.13	0.36	3.32	6.34	0.26	20.19	14.72	0.64	0	0.04	99.99
			opx	55.83	0.33	3	8.71	0.28	28.87	2.71	0.15	0	0.01	99.87
			qc	44.67	1.98	11.47	10.03	0.25	9.24	9.52	2.34	2.07	0.58	92.13
			gl	42.11	2.18	11.18	9.49	0.24	9.68	9.35	3.03	2.15	0.56	89.97
P172	1.6	1250	ol	40.28	0.07	0.04	14.57	0.23	45.36	0.2	0	0	0.11	100.85
			gl	41.99	2.22	10.59	9.56	0.23	10.23	8.77	2.86	2.04	0.51	89
P149	1.8	1260	ol	40.23	0.11	0.04	15.14	0.3	45.48	0.05	0.03	0.01	0.07	101.47
			cpx	54.32	0.39	3.14	6.34	0.23	19.93	15.48	0.65	0	0	100.46
			opx	55.62	0.41	3	9.42	0.26	29.67	2.46	0.2	0.01	0.01	101.07
			qc	43.42	2.19	11.33	10.36	0.23	9.37	9.54	2.28	2.41	0.86	92
			gl	42.01	2.07	11.12	9.66	0.26	10.05	8.72	2.44	2.17	0.51	89
P160	2.2	1260	cpx	53.75	0.4	4.75	7.19	0.27	18.46	14.15	0.97	0.02	0.01	99.96
			opx	54.61	0.23	4.54	9.83	0.28	27.73	2.47	0.22	0	0.02	99.91
			qc	40.24	2.22	11.01	9.96	0.31	7.06	10.36	2.25	2.14	0.99	86.53
			gl	39.74	2.37	11.07	10.15	0.24	8.97	9.34	2.58	2.16	0.66	87.27
P161	1.6	1270	qc	43.09	2.21	10.46	10.05	0.26	10.09	9.92	1.87	1.92	0.67	90.53
			gl	42.05	2.13	10.25	9.98	0.26	10.26	8.94	2.46	2.03	0.65	89
P169	1.5	1280	qc	41.71	1.85	9.86	10.29	0.27	10.7	9.1	1.98	1.83	0.51	88.1
			gl	41.62	1.91	10.24	9.86	0.28	11.16	8.77	2.73	2.03	0.57	89.16
P156	1.8	1280	opx	55.49	0.31	3.64	8.94	0.23	29.35	2.14	0.14	0.01	0.02	100.27
			gl	41.32	2.03	10.68	10.37	0.24	10.44	8.95	2.54	2.1	0.74	89.4
P157	2.2	1280	opx	54.73	0.22	4.51	9.29	0.25	27.72	2.3	0.19	0.01	0.01	99.23
			qc	42.26	2.14	11.12	10.48	0.25	9.19	10.08	2	1.61	0.79	89.91
			gl	40.09	2.29	10.53	10.1	0.23	9.54	9.29	2.49	2.15	0.71	87.4
P177	1.5	1300	qc	43.57	2.05	10.86	10.21	0.25	11.69	9.02	2.51	1.93	0.54	92.65
			gl	41.48	2.05	10.28	9.86	0.27	11.46	8.84	2.82	2.14	0.54	89.72
P138	2	1300	qc	44.89	2.11	10.8	10.07	0.25	11.48	8.6	1.9	2.18	0.52	92.8
			gl	41.56	1.96	10.02	9.96	0.25	11.44	8.66	2.51	2.04	0.61	89
P158	2.5	1320	qc	43.23	1.97	10.26	10.18	0.23	10.07	8.85	1.92	1.68	0.72	89.12
			gl	40.71	2.02	9.92	10.4	0.23	11.14	8.55	2.25	1.93	0.66	87.8
